# Supplementary material for: Focus on Glucagon-like Peptide-1 Target: Drugs Approved or Designed to Treat Obesity
Source: Int J Mol Sci. 2025 Feb 14;26(4):1651. doi: 10.3390/ijms26041651 (PMC11855704; doi:10.3390/ijms26041651)
Supplement: Supplementary file 1 [file ijms-26-01651-s001.zip]

Archive with 1 entries (1 files):
- ijms-3439982-supplementary.pdf
